# Supplementary material for: The Association and Predictive Value of Nutritional and Inflammatory Biomarkers in Advanced Non-Small Cell Lung Cancer Response to Immune Checkpoint Inhibitors
Source: Cancers (Basel). 2026 Jul 8;18(14):2185. doi: 10.3390/cancers18142185 (PMC13407128; doi:10.3390/cancers18142185)
Supplement: Supplementary file 1 [file cancers-18-02185-s001.zip]

Archive with 1 entries (1 files):
- cancers-4372661-supplementary.pdf
